# Supplementary material for: Site-Specific Conversion of Cysteine in a Protein to Dehydroalanine Using 2-Nitro-5-thiocyanatobenzoic Acid
Source: Molecules. 2021 Apr 29;26(9):2619. doi: 10.3390/molecules26092619 (PMC8125731; doi:10.3390/molecules26092619)
Supplement: Supplementary file 1 [file molecules-26-02619-s001.zip]

Archive with 1 entries (1 files):
- molecules-1195052-supplementary.pdf
